# Supplementary material for: Ursolic Acid Inhibits Collagen Production and Promotes Collagen Degradation in Skin Dermal Fibroblasts: Potential Antifibrotic Effects
Source: Biomolecules. 2025 Mar 3;15(3):365. doi: 10.3390/biom15030365 (PMC11939892; doi:10.3390/biom15030365)
Supplement: Supplementary file 1 [file biomolecules-15-00365-s001.zip]

Archive with 6 entries (5 files):
- biomolecules-3407842-Figure S1.pdf
- biomolecules-3407842-File S1/
- biomolecules-3407842-File S1/biomolecules-3407842UA Ms original gel files.pdf
- biomolecules-3407842-File S1/Fig 1.zip
- biomolecules-3407842-File S1/Fig 2.zip
- biomolecules-3407842-File S1/Fig 3.zip
